# Supplementary material for: STK11 and DNA Repair Gene Mutations Define Hereditary Subset of Middle Eastern Papillary Thyroid Cancer
Source: Int J Mol Sci. 2026 Mar 14;27(6):2656. doi: 10.3390/ijms27062656 (PMC13026885; doi:10.3390/ijms27062656)
Supplement: Supplementary file 1 [file ijms-27-02656-s001.zip]

Archive with 1 entries (1 files):
- ijms-4175055-supplementary.pdf
